# Supplementary material for: CrossMP: Enabling Cross-Modality Translation between Single-Cell RNA-Seq and Single-Cell ATAC-Seq through Web-Based Portal
Source: Genes (Basel). 2024 Jul 5;15(7):882. doi: 10.3390/genes15070882 (PMC11276538; doi:10.3390/genes15070882)
Supplement: Supplementary file 1 [file genes-15-00882-s001.zip]

Archive with 1 entries (1 files):
- genes-3051002-supplementary.pdf
